# Supplementary material for: Synergistic effects of vedolizumab and JAK 1,2,3 inhibitors in Crohn’s disease: insights from a systems biology and artificial intelligence-based approach
Source: Front Immunol. 2025 Dec 10;16:1699203. doi: 10.3389/fimmu.2025.1699203 (PMC12728006; doi:10.3389/fimmu.2025.1699203)
Supplement: Supplementary file 4 [file Table2.xlsx]

## Sheet: Title page
SUPPLEMENTARY TABLES Is there a potential efficacy role for the combination of vedolizumab and JAK 1,2,3 inhibitors in Crohn's disease? A systems biology and artificial intelligence-based approach Ignacio Marín-Jiménez, Mónica Sierra-Ausín, Teresa Letosa-Abián, Jesús Aparicio, Carmen Montoto-Otero, Silvia Sánchez-Ramón

## Sheet: S2. CD motives
Supplementary Table S2. Crohn's disease motives definition. Causative (C) motives are directly related to the onset or pathophysiology of the characterised condition. Manifestative or symptomatic (S) motives are a consequence of the pathology. The amount of protein effectors identified in each motive is noted.
MOTIVE NUMBER	MOTIVE LEVEL	MOTIVE NAME	MOTIVE DESCRIPTION	# PROTEINS
1	C;S	Intestinal barrier disruption		50
2	C;S	Reduced innate immune response		24
3	C;S	Chronic inflammation and Th1/Th17 adaptive immune response		45
4	S	Tissue remodelling		59
			Total unique protein number	148

## Sheet: S3. CD characterisation
Supplementary Table S3. Crohn's disease molecular characterisation: protein effectors. "Causative effect (1,-1)" indicates if the protein is activated (1) or inhibited (-1) in Crohn's Disease.
MOTIVE	Effector Protein (Name)	Effector Protein (Short Name)	Effector Protein (Uniprot)	Causative Effect (1,-1)	Reference
1	Claudin-5	CLDN5	O00501	-1	[1] PMID: 16822808
1	Claudin-4	CLDN4	O14493	-1	[1] PMID: 23305298
1	Beta-defensin 4A (hBD-2)	DEFB4A	O15263	-1	[1] PMID: 19079235; [2] 10.3390/polym3042010; [3] PMID: 28246439
1	Claudin-3	CLDN3	O15551	-1	[1] PMID: 23305298
1	Catenin delta-1	CTNND1	O60716	-1	[1] PMID: 11408275
1	Low-density lipoprotein receptor-related protein 6 (LRP-6)	LRP6	O75581	-1	[1] PMID: 29018451; [2] PMID: 33614624; [3] PMID: 22393312
1	Claudin-1	CLDN1	O95832	-1	[1] PMID: 23305298; [2] PMID: 27651792
1	Tumor necrosis factor (TNF-alpha)	TNFA	P01375	1	[1] PMID: 23305298; [2] PMID: 27651792
1	Interferon gamma (IFN-gamma)	IFNG	P01579	1	[1] PMID: 23305298; [2] PMID: 27651792; [3] PMID: 33119150
1	Interstitial collagenase (MMP-1)	MMP1	P03956	1	[1] PMID: 25416065
1	Proto-oncogene Wnt-1	WNT1	P04628	-1	[1] PMID: 29018451; [2] PMID: 33614624
1	Stromelysin-1 (MMP-3)	MMP3	P08254	1	[1] PMID: 25416065
1	Matrilysin (MMP-7)	MMP7	P09237	1	[1] PMID: 25416065
1	Cadherin-1	CDH1	P12830	-1	[1] PMID: 11408275
1	Transcription factor 4	TCF4	P15884	-1	[1] PMID: 29018451
1	Transcription factor 7	TCF7	P36402	-1	[1] 10.1055/s-0028-1089571
1	Mucin-1 (MUC-1)	MUC1	P15941	-1	[1] Advances in Inflammatory Bowel Diseases, Chapter 02, Molecular Mechanisms in Inflammatory Bowel Diseases; Vlad Moisoiu1, Wilhem-Thomas Micu1, Florin Zaharie1,2* and Roxana Zaharie1,2; [2] PMID: 10028446
1	X-box-binding protein 1	XBP1	P17861	-1	[1] PMID: 33174665
1	Nuclear factor NF-kappa-B p105 subunit	NFKB1	P19838	1	[1] Am J Digest Dis 2014;1(2):84-96; www.ajdd.us /ISSN:2329-6992/AJDD0003262; Nuclear factor-kappaB in inflammatory bowel disease and colorectal cancer ; Sunjida Ahmed1,2, M Zahidunnabi Dewan1,2, Ruliang Xu1; [2] PMID: 18479258
1	Elafin (ESI)	ESI	P19957	-1	[1] PMID: 19079235; [2] 10.3390/polym3042010
1	Catenin alpha-1	CTNNA1	P35221	-1	[1] PMID: 11408275
1	Catenin beta-1	CTNNB1	P35222	-1	[1] PMID: 29018451; [2] PMID: 33614624; [3] PMID: 33664518
1	Transcription factor 7, TCF-7	TCF7	P36402	-1	[1] PMID: 29018451; [2] PMID: 33664518
1	Peroxisome proliferator-activated receptor gamma (PPAR-gamma)	PPARG	P37231	-1	[1] 10.3390/polym3042010; [2] PMID: 11516972
1	Collagenase 3 (MMP-13)	MMP13	P45452	1	[1] PMID: 25416065
1	Cathelicidin antimicrobial peptide	CAMP	P49913	-1	[1] PMID: 19079235
1	Proto-oncogene Wnt-3	WNT3	P56703	-1	[1] PMID: 29018451
1	Protein Wnt-3a	WNT3A	P56704	-1	[1] PMID: 29018451
1	Claudin-8	CLDN8	P56748	-1	[1] PMID: 16822808
1	Claudin-2	CLDN2	P57739	1	[1] PMID: 23305298; [2]PMID: 16822808
1	Beta-defensin 1 (hBD-1)	DEFB1	P60022	-1	[1] PMID: 19079235; [2] 10.3390/polym3042010; [3] PMID: 28246439; [4]PMID: 23305298
1	Beta-defensin 103 (HBD3)	DEFB103A	P81534	-1	[1] 10.3390/polym3042010; [2] PMID: 27398134; [3] PMID: 23511030
1	Nuclear factor NF-kappa-B p100 subunit	NFKB2	Q00653	1	[1] Am J Digest Dis 2014;1(2):84-96; www.ajdd.us /ISSN:2329-6992/AJDD0003262; Nuclear factor-kappaB in inflammatory bowel disease and colorectal cancer ; Sunjida Ahmed1,2, M Zahidunnabi Dewan1,2, Ruliang Xu1
1	Defensin-5 (HD5)	DEFA5	Q01523	-1	[1] PMID: 27398134; [2] PMID: 23305298
1	Defensin-6	DEFA6	Q01524	-1	[1] PMID: 27398134; [2] PMID: 23305298
1	Mucin-3A (MUC-3A)	MUC3A	Q02505	1	[1] PMID: 23305298; [2] PMID: 23737764
1	Mucin-2 (MUC-2)	MUC2	Q02817	-1	[1] PMID: 23305298; [2] PMID: 23737764
1	Tight junction protein ZO-1	TJP1	Q07157	-1	[1] PMID: 27651792
1	Trefoil factor 3 (TFF3)	TFF3	Q07654	-1	[1] PMID: 23305298
1	Myosin light chain kinase, smooth muscle, MLCK	MYLK	Q15746	1	[1] PMID: 29517926; [2] PMID: 19855405
1	Occludin	OCLN	Q16625	-1	[1] PMID: 23305298; [2] PMID: 27651792
1	Protein wntless homolog	WLS	Q5T9L3	-1	[1] PMID: 29018451
1	Autophagy-related protein 16-1 (APG16-like 1)	ATG16L1	Q676U5	-1	[1] PMID: 28246439; [2] PMID: 29675025; [3] PMID: 33906557; [4] PMID: 17484864
1	Phospholipase A2	PLA2G1B	P04054	1	[1] PMID: 29675025; [2] PMID: 1644331
1	Phospholipase B1, membrane-associated (Phospholipase B)	PLB1	Q6P1J6	1	[1] PMID: 29675025
1	Thymic stromal lymphopoietin	TSLP	Q969D9	-1	[1] PMID: 29523023; [2] PMID: 26342013
1	Mucin-4 (MUC-4)	MUC4	Q99102	1	[1] PMID: 23305298; [2] PMID: 23737764
1	Interleukin-22 (IL-22)	IL22	Q9GZX6	-1	[1] PMID: 29523023
1	Nucleotide-binding oligomerization domain-containing protein 2 (NOD2)	NOD2	Q9HC29	-1	[1] PMID: 21681604; [2] PMID: 27398134; [3] PMID: 18791847; [4] PMID: 29096557
1	Frizzled-1	FZD1	Q9UP38	-1	[1] PMID: 29018451
1	Junctional adhesion molecule A (JAM-A) (JAM-1)	JAM1	Q9Y624	-1	[1] PMID: 26441993; [2] PMID: 23305298
2	Serine/threonine-protein kinase mTOR	MTOR	P42345	1	[1] PMID: 33906557; [2] PMID: 31286804; [3] http://dx.doi.org/10.5497/wjp.v11.i1.1
2	ADAM-like Decysin-1 (ADAM DEC1)	ADEC1	O15204	-1	[1] PMID: 28105308; [2] PMID: 35563399
2	Transforming growth factor beta-1 proprotein [Cleaved into: (TGF-beta-1)]	TGFB1	P01137	-1	[1] PMID: 29523023
2	Integrin beta-2 (CD antigen CD18)	ITGB2	P05107	-1	[1] PMID: 27999328
2	Intercellular adhesion molecule 1 (ICAM-1)	ICAM1	P05362	-1	[1] PMID: 25427141
2	Interleukin-8 (IL-8)	CXCL8	P10145	-1	[1] 10.1111/j.1365-2036.2006.03016.x
2	Apoptosis regulator Bcl-2	BCL2	P10415	-1	[1] PMID: 18266233
2	Integrin alpha-M (CD antigen CD11b)	ITGAM	P11215	-1	[1] PMID: 27999328
2	C-C motif chemokine 5	CCL5	P13501	-1	[1] PMID: 27999328
2	L-selectin	SELL	P14151	-1	[1] PMID: 27999328
2	P-selectin	SELP	P16109	-1	[1] PMID: 27999328
2	E-selectin	SELE	P16581	-1	[1] PMID: 27999328
2	Integrin alpha-L (CD antigen CD11a)	ITGAL	P20701	-1	[1] PMID: 27999328
2	Interleukin-10 (IL-10)	IL10	P22301	-1	[1] PMID: 28105308; [2] PMID: 22236434
2	CX3C chemokine receptor 1 (CX3CR1)	CX3CR1	P49238	-1	[1] PMID: 18791847; [2] PMID: 22045567
2	Apoptosis regulator BAX	BAX	Q07812	1	[1] PMID: 18266233
2	Bcl-2-like protein 1, Bcl2-L-1 (Apoptosis regulator Bcl-XL)	BCL2L1	Q07817	-1	[1] PMID: 18266233
2	Induced myeloid leukemia cell differentiation protein Mcl-1	MCL1	Q07820	-1	[1] PMID: 18266233
2	Galactoside alpha-(1,2)-fucosyltransferase 2	FUT2	Q10981	-1	[1] PMID: 33160400; [2] PMID: 20570966
2	Interleukin-10 receptor subunit alpha (IL-10RA)	IL10RA	Q13651	-1	[1] PMID: 28105308
2	P-selectin glycoprotein ligand 1 (PSGL-1)	SELPLG	Q14242	-1	[1] PMID: 27999328
2	Optineurin	OPTN	Q96CV9	-1	[1] PMID: 28105308; [2] PMID: 29692785
2	Triggering receptor expressed on myeloid cells 1 (TREM-1)	TREM1	Q9NP99	1	[1] PMID: 27398134
2	AP-1 complex subunit mu-2	AP1M2	Q9Y6Q5	-1	[1] PMID: 32474815; [2] PMID: 32474815
3	C-C chemokine receptor type 9	CCR9	P51686	1	[1]PMID: 28804488
3	Immunity-related GTPase family M protein	IRGM	A1A4Y4	-1	[1] PMID: 33174662; [2] PMID: 30335469; [3] PMID: 30612879; [4] PMID: 20106866; [5] PMID: 33906557
3	Toll-like receptor 4 (TLR4)	TLR4	O00206	1	[1] PMID: 16503465; [2]PMID: 21681604; [3] PMID: 29441063
3	Toll-like receptor 4 (TLR4)	TLR4	O00206	-1	[1] PMID: 16503465; [2]PMID: 21681604; [3] PMID: 29441063
3	Mothers against decapentaplegic homolog 7 (SMAD7)	SMAD7	O15105	1	[1] PMID: 29523023; [2] 25785968
3	C-C motif chemokine 25	CCL25	O15444	1	[1]PMID: 28804488
3	Toll-like receptor 2 (TLR2)	TLR2	O60603	1	[1] PMID: 15214053
3	Tumor necrosis factor ligand superfamily member 15	TNFSF15	O95150	1	[1] PMID: 28560286
3	Interleukin-33 (IL-33)	IL33	O95760	-1	[1] PMID: 28404987; [2] PMID: 31139196
3	Tumor necrosis factor (TNF-alpha)	TNFA	P01375	1	[1] PMID: 29931668; [2] PMID: 28926962; [3] PMID: 18253831; [4] PMID: 18479258; [5] PMID: 29523023
3	Interferon gamma (IFN-γ)	IFNG	P01579	1	[1] PMID: 20473158
3	Interleukin-1 beta (IL-1 beta)	IL1B	P01584	1	[1] PMID: 28025175[2] PMID: 28560286
3	Granulocyte-macrophage colony-stimulating factor, GM-CSF	CSF2	P04141	-1	[1] PMID: 26626346
3	Granulocyte-macrophage colony-stimulating factor, GM-CSF	CSF2	P04141	1	[1] PMID: 26626346
3	Integrin beta-1	ITGB1	P05556	1	[1] PMID: 28221249
3	Integrin alpha-4	ITGA4	P13612	1	[1] PMID: 24717354 [2] PMID: 28221249
3	Mucin-1 (MUC-1) (Breast carcinoma-associated antigen DF3) (Cancer antigen 15-3) (CA 15-3) (Carcinoma-associated mucin) (Episialin) (H23AG) (Krebs von den Lungen-6) (KL-6) (PEMT) (Peanut-reactive urinary mucin) (PUM) (Polymorphic epithelial mucin) (PEM) (Tumor-associated epithelial membrane antigen) (EMA) (Tumor-associated mucin) (CD antigen CD227) [Cleaved into: Mucin-1 subunit alpha (MUC1-NT) (M…	MUC1	P15941	-1	[1] PMID: 27651792
3	Lipopolysaccharide-binding protein (LBP)	LBP	P18428	1	[1] PMID: 29675025
3	Nuclear factor NF-kappa-B p105 subunit	NFKB1	P19838	1	[1] PMID: 28753650
3	Interleukin-10 (IL-10)	IL10	P22301	-1	[1] PMID: 18253831; [2] PMID: 27042137
3	Integrin beta-7	ITGB7	P26010	1	[1] PMID: 24717354
3	NKG2-D type II integral membrane protein (NKG2D)	KLRK1	P26718	1	[1] PMID: 28926962
3	Interleukin-12 subunit alpha (IL-12A)	IL12A	P29459	1	[1] PMID: 18791847; [2] PMID: 30271076
3	Interleukin-12 subunit beta (IL-12B)	IL12B	P29460	1	[1] PMID: 18791847; [2] PMID: 30271076
3	Prostaglandin G/H synthase 2 (COX-2)	PTGS2	P35354	-1	[1] PMID: 16819502; [2] PMID: 19148357; [3] PMID: 20299600
3	Tumor necrosis factor ligand superfamily member 6 (FasL)	FASLG	P48023	1	[1] PMID: 18791847; [2] PMID: 26374830
3	Nuclear factor NF-kappa-B p100 subunit	NFKB2	Q00653	1	[1] PMID: 28753650
3	Mucosal addressin cell adhesion molecule 1 (MAdCAM-1)	MADCAM1	Q13477	1	[1] PMID: 29523023
3	Interleukin-18 (IL-18)	IL18	Q14116	1	[1] PMID: 26168332
3	Interleukin-17A (IL-17A) (CTLA-8)	IL17A	Q16552	1	[1] PMID: 26097717; [2] PMID: 23114581; [3] PMID: 29523023
3	MHC class I polypeptide-related sequence B (MIC-B)	MICB	Q29980	1	[1] PMID: 28926962
3	MHC class I polypeptide-related sequence A (MIC-A)	MICA	Q29983	1	[1] PMID: 28926962
3	Interleukin-23 receptor (IL-23R)	IL23R	Q5VWK5	1	[1] PMID: 29523023; [2]PMID: 21681604; [3] PMID: 29931668
3	UL16-binding protein 6	RAET1L	Q5VY80	1	[1] PMID: 28684217
3	UL16-binding protein 5	RAET1G	Q6H3X3	1	[1] PMID: 28684217
3	Interleukin-34	IL34	Q6ZMJ4	1	[1] PMID: 33160401
3	Interleukin-27 subunit alpha (IL27-A)	IL27	Q8NEV9	1	[1] PMID: 16819502; [2] PMID: 24797503
3	Retinoic acid early transcript 1E (UL16-binding protein 4)	RAET1E	Q8TD07	1	[1] PMID: 28684217
3	Interleukin-17F (IL-17F)	IL17F	Q96PD4	1	[1] PMID: 26097717; [2] PMID: 23114581
3	UL16-binding protein 3	ULBP3	Q9BZM4	1	[1] PMID: 28684217
3	UL16-binding protein 2	ULBP2	Q9BZM5	1	[1] PMID: 28684217
3	UL16-binding protein 1	ULBP1	Q9BZM6	1	[1] PMID: 28684217
3	Interleukin-22 (IL-22)	IL22	Q9GZX6	1	[1] PMID: 26097717; [2] PMID: 16537974
3	Interleukin-21 (IL-21)	IL21	Q9HBE4	1	[1] PMID: 29523023; [2] PMID: 16819502
3	Nucleotide-binding oligomerization domain-containing protein 2 (NOD2)	NOD2	Q9HC29	1	[1] PMID: 18791847
3	Nucleotide-binding oligomerization domain-containing protein 2 (NOD2)	NOD2	Q9HC29	-1	[1] PMID: 18791847
3	Interleukin-23 subunit alpha	IL23A	Q9NPF7	1	[1] PMID: 24481050; [2] PMID: 24481050
3	T-box transcription factor TBX21 (T-box protein 21) (T-cell-specific T-box transcription factor T-bet) (Transcription factor TBLYM)	TBX21	Q9UL17	1	[1] PMID: 21681604; [2] PMID: 11994418
4	Mitogen-activated protein kinase kinase kinase 7 (TAK1)	TAK1	O43318	1	[1] PMID: 26185333
4	Low-density lipoprotein receptor-related protein 6 (LRP-6)	LRP6	O75581	1	[1] doi.org/10.1016/j.diff.2019.01.002; [2] PMID: 27574564; [3] PMID: 33614624
4	Tumor necrosis factor ligand superfamily member 15	TNFSF15	O95150	1	[1] PMID: 28824915
4	Interleukin-33 (IL-33)	IL33	O95760	1	[1] PMID: 28824915
4	Metalloproteinase inhibitor 1 (TIMP-1)	TIMP1	P01033	1	[1] PMID: 23834907
4	Platelet-derived growth factor subunit B (PDGF-2)	PDGFB	P01127	1	[1] PMID: 24030223
4	Pro-epidermal growth factor (EGF)	EGF	P01133	1	[1] PMID: 24030223
4	Transforming growth factor beta-1 proprotein [Cleaved into: Latency-associated peptide (LAP); Transforming growth factor beta-1 (TGF-beta-1)]	TGFB1	P01137	1	[1] PMID: 28736729; [2] PMID: 28824915; [3] PMID: 27536362
4	Insulin-like growth factor II	IGF2	P01344	1	[1] PMID: 28736729
4	Tumor necrosis factor (TNF-alpha)	TNFA	P01375	1	[1] PMID: 28824915
4	Interferon gamma (IFN-gamma)	IFNG	P01579	-1	[1] PMID: 25306501; [2] PMID: 33119150
4	Interleukin-1 beta (IL-1 beta)	IL1B	P01584	1	[1] PMID: 28824915; [2]PMID: 24030223
4	Immunoglobulin heavy constant gamma 4	IGHG4	P01861	1	[1] PMID: 35026755
4	Collagen alpha-1(I) chain	COL1A1	P02452	1	[1] PMID: 27536362
4	Collagen alpha-1(III) chain	COL3A1	P02461	1	[1] PMID: 27536362
4	Fibronectin	FN1	P02751	1	[1] PMID: 24030223
4	Platelet-derived growth factor subunit A (PDGF-1)	PDGFA	P04085	1	[1] PMID: 24030223
4	Proto-oncogene Wnt-1	WNT1	P04628	1	[1] doi.org/10.1016/j.diff.2019.01.002; [2] PMID: 27574564; [3] PMID: 33614624
4	Insulin-like growth factor I	IGF1	P05019	1	[1] PMID: 24030223
4	Interleukin-4 (IL-4)	IL4	P05112	1	[1] PMID: 24030223
4	Interleukin-5 (IL-5)	IL5	P05113	1	[1] PMID: 25306501
4	Plasminogen activator inhibitor 1	PAI1	P05121	1	[1] PMID: 35222098; [2] PMID: 30923393
4	Interleukin-6 (IL-6)	IL6	P05231	1	[1] PMID: 28824915
4	Collagen alpha-2(I) chain	COL1A2	P08123	1	[1] PMID: 27536362; [2] PMID: 11181568
4	72 kDa type IV collagenase (MMP-2)	MMP2	P08253	-1	[1] PMID: 25306501
4	Fibroblast growth factor 2 (FGF-2) (bFGF)	FGF2	P09038	1	[1] PMID: 25306501
4	Interleukin-7 (IL-7)	IL7	P13232	-1	[1] PMID: 25306501
4	Endothelin-3 (ET-3)	EDN3	P14138	1	[1] PMID: 28736729
4	Matrix metalloproteinase-9 (MMP-9)	MMP9	P14780	1	[1] PMID: 28736729; [2] PMID: 25416065
4	Transcription factor 4	TCF4	P15884	1	[1] doi.org/10.1016/j.diff.2019.01.002; [2] PMID: 27574564; [3] PMID: 33614624
4	Nuclear factor NF-kappa-B p105 subunit	NFKB1	P19838	1	[1] PMID: 24030223
4	Tumor necrosis factor receptor superfamily member 1B (TNFR-2)	TNFRSF1B	P20333	1	[1] PMID: 25306501
4	Endothelin-2 (ET-2)	EDN2	P20800	1	[1] PMID: 28736729
4	Interleukin-10 (IL-10)	IL10	P22301	-1	[1] PMID: 31327400
4	Tenascin	TNC	P24821	1	[1] PMID: 31327400; [2] PMID: 12574843
4	Mitogen-activated protein kinase 3	MAPK3	P27361	1	[1] PMID: 23970928
4	Mitogen-activated protein kinase 1	MAPK1	P28482	1	[1] PMID: 23970928
4	CCN family member 2 (CTGF)	CCN2	P29279	1	[1] PMID: 25306501
4	Catenin beta-1	CTNNB1	P35222	1	[1] doi.org/10.1016/j.diff.2019.01.002; [2] PMID: 27574564; [3] PMID: 28824915; [4] PMID: 33614624
4	Interleukin-13 (IL-13)	IL13	P35225	-1	[1] PMID: 28824915; [2] PMID: 23300643
4	Aryl hydrocarbon receptor (AhR)	AHR	P35869	-1	[1] PMID: 28824915
4	Chitinase-3-like protein 1	CHI3L1	P36222	1	[1] PMID: 27536362
4	Transcription factor 7, TCF-7	TCF7	P36402	1	[1] doi.org/10.1016/j.diff.2019.01.002; [2] PMID: 27574564; [3] PMID: 33614624
4	TGF-beta receptor type-1, TGFR-1	TGFBR1	P36897	1	[1] PMID: 31327400
4	TGF-beta receptor type-2 (TGFR-2)	TGFBR2	P37173	1	[1] PMID: 25306501
4	DNA mismatch repair protein Msh2 (MSH2)	MSH2	P43246	1	[1] PMID: 18635600
4	Tumor necrosis factor ligand superfamily member 10 (TRAIL)	TNFSF10	P50591	1	[1] PMID: 18942021
4	Proto-oncogene Wnt-3	WNT3	P56703	1	[1] doi.org/10.1016/j.diff.2019.01.002; [2] PMID: 27574564; [3] PMID: 33614624
4	Protein Wnt-3a	WNT3A	P56704	1	[1] doi.org/10.1016/j.diff.2019.01.002; [2] PMID: 27574564; [3] PMID: 33614624
4	Interleukin-13 receptor subunit alpha-1 (IL-13R-alpha-1)	IL13RA1	P78552	1	[1] PMID: 23300643
4	Nuclear factor NF-kappa-B p100 subunit	NFKB2	Q00653	1	[1] PMID: 24030223
4	Interleukin-17A	IL17A	Q16552	1	[1] PMID: 28824915; [2] PMID: 27536362
4	Protein wntless homolog	WLS	Q5T9L3	1	[1] doi.org/10.1016/j.diff.2019.01.002; [2] PMID: 27574564; [3] PMID: 33614624
4	Interleukin-21 (IL-21)	IL21	Q9HBE4	1	[1] PMID: 25306501
4	Frizzled-1	FZD1	Q9UP38	1	[1] doi.org/10.1016/j.diff.2019.01.002; [2] PMID: 27574564; [3] PMID: 33614624
4	Frizzled-8	FZD8	Q9H461	1	[1] PMID: 36156078
4	Heparanase	HPSE	Q9Y251	1	[1] PMID: 25416065; [2] PMID: 21490396
4	Interstitial collagenase (MMP-1)	MMP1	P03956	-1	[1] PMID: 10861266; [2] PMID: 25948887; [3] PMID: 23300643
4	Stromelysin-1 (MMP-3)	MMP3	P08254	-1	[1] PMID: 10861266; [2] PMID: 25948887; [3] PMID: 34595978

## Sheet: S4. Drug targets
Supplementary Table S4. Drug target characterisation. It is indicated the effect of the drug on the target (red arrow (↓) indicates inhibition and green arrow (↑) indicates activation), whether the candidate has been described as a drug target according to the explored databases, and the bibliographic reference(s) justifying the drug target.
Drug	UniProt ID	Protein Name	Gene Name	Effect	DrugBank	Stitch	TTD	ChEMBL	EMA	FDA	AEMPS	References
Vedolizumab	P13612	Integrin alpha-4	ITGA4	↓	Yes	n.a.	Yes	Yes	Yes	Yes	Yes	Vedolizumab. U.S. Food and Drug Administration; Entyvio: EPAR- Product information. European Medicines Agency.
Vedolizumab	P26010	Integrin beta-7	ITGB7	↓	Yes	n.a.	Yes	Yes	Yes	Yes	Yes	Vedolizumab. U.S. Food and Drug Administration; Entyvio: EPAR- Product information. European Medicines Agency.
Tofacitinib	P23458	Tyrosine-protein kinase JAK1	JAK1	↓	Yes	Yes	n.a.	Undefined JAK	Yes	Yes	Yes	Xeljanz: EPAR- Product Information. European Medicines Agency; XELJANZ® (tofacitinib). U.S. Food and Drug Administration
Tofacitinib	O60674	Tyrosine-protein kinase JAK2	JAK2	↓	Yes	Yes	n.a.	Undefined JAK	Yes	Yes	Yes	Xeljanz: EPAR- Product Information. European Medicines Agency; XELJANZ® (tofacitinib). U.S. Food and Drug Administration
Tofacitinib	P52333	Tyrosine-protein kinase JAK3	JAK3	↓	Yes	Yes	Yes	Undefined JAK	Yes	Yes	Yes	Xeljanz: EPAR- Product Information. European Medicines Agency; XELJANZ® (tofacitinib). U.S. Food and Drug Administration
Tofacitinib	P29597	Non-receptor tyrosine-protein kinase TYK2	TYK2	↓	Unknown	Yes	n.a.	Undefined JAK	Yes	Yes	No	Xeljanz: EPAR- Product Information. European Medicines Agency; XELJANZ® (tofacitinib). U.S. Food and Drug Administration
Upadacitinib	P23458	Tyrosine-protein kinase JAK1	JAK1	↓	Yes	n.a.	Yes	Yes	Yes	Yes	Yes	RINVOQ® (upadacitinib). U.S. Food and Drug Administration; Rinvoq: EPAR- Product information. European Medicines Agency.
Upadacitinib	O60674	Tyrosine-protein kinase JAK2	JAK2	↓	No	n.a.	n.a.	No	Yes	Yes	No	RINVOQ® (upadacitinib). U.S. Food and Drug Administration; Rinvoq: EPAR- Product information. European Medicines Agency.
Upadacitinib	P52333	Tyrosine-protein kinase JAK3	JAK3	↓	No	n.a.	n.a.	No	Yes	Yes	Yes	RINVOQ® (upadacitinib). U.S. Food and Drug Administration; Rinvoq: EPAR- Product information. European Medicines Agency.
Upadacitinib	P29597	Non-receptor tyrosine-protein kinase TYK2	TYK2	↓	No	n.a.	n.a.	No	Yes	Yes	No	RINVOQ® (upadacitinib). U.S. Food and Drug Administration; Rinvoq: EPAR- Product information. European Medicines Agency.
Filgotinib	P23458	Tyrosine-protein kinase JAK1	JAK1	↓	Yes	n.a.	n.a.	Yes	Yes	No	Yes	Jyleseca: EPAR- Product information. European Medicines Agency
Filgotinib	O60674	Tyrosine-protein kinase JAK2	JAK2	↓	No	n.a.	n.a.	No	Yes	No	No	Jyleseca: EPAR- Product information. European Medicines Agency
Filgotinib	P52333	Tyrosine-protein kinase JAK3	JAK3	↓	No	n.a.	n.a.	No	Yes	No	No	Jyleseca: EPAR- Product information. European Medicines Agency
Filgotinib	P29597	Non-receptor tyrosine-protein kinase TYK2	TYK2	↓	No	n.a	n.a.	No	Yes	No	No	Jyleseca: EPAR- Product information. European Medicines Agency

## Sheet: S5. Bioflags
Supplementary Table S5. Vedolizumab and JAK1, 2, 3 inhibitors bioflags considered in the project. The “effect” column indicates whether the drug induces an inhibition (↓) or an activation (↑) of the specified bioflag.
Drug	UniProt ID	Gene Name	Effect	References
Vedolizumab	Q13477	MADCAM1	↓	PMID: 19509315, PMID: 27252400
Vedolizumab	P02751	FN1	↓	PMID: 19509315
Vedolizumab	P19320	VCAM1	-	PMID: 27802155, PMID: 29730603
Vedolizumab	P14902	IDO1	↓	PMID: 27802155
Vedolizumab	Q06141	REG3A	↓	PMID: 27802155
Vedolizumab	Q92876	KLK6	↓	PMID: 27802155
Vedolizumab	P0DJI9	SAA2	↓	PMID: 27802155
Vedolizumab	P35558	PCK1	↑	PMID: 27802155
Vedolizumab	O95490	ADGRL2	↓	PMID: 27802155
Vedolizumab	P21781	FGF7	↓	PMID: 27802155
Vedolizumab	P61952	GNG11	↓	PMID: 27802155
Vedolizumab	Q9ULC0	EMCN	↓	PMID: 27802155
Vedolizumab	Q07837	SLC3A1	↑	PMID: 27802155
Vedolizumab	P51161	FABP6	↑	PMID: 27802155
Vedolizumab	Q16820	MEP1B	↑	PMID: 27802155
Vedolizumab	P08183	ABCB1	↑	PMID: 27802155
Vedolizumab	O94778	AQP8	↑	PMID: 27802155
Vedolizumab	Q96JP9	CDHR1	↑	PMID: 27802155
Vedolizumab	Q8N339	MT1M	↑	PMID: 27802155, PMID: 29730603
Vedolizumab	P09341	CXCL1	↓	PMID: 27802155, PMID: 29730603
Vedolizumab	Q07325	CXCL9	↓	PMID: 27802155, PMID: 29730603
Vedolizumab	P02778	CXCL10	↓	PMID: 27802155, PMID: 29730603
Vedolizumab	O14625	CXCL11	↓	PMID: 27802155
Vedolizumab	P05362	ICAM1	↓	PMID: 27802155
Vedolizumab	P01584	IL1B	↓	PMID: 27802155
Vedolizumab	P03956	MMP1	↓	PMID: 27802155
Vedolizumab	P08253	MMP2	↓	PMID: 27802155
Vedolizumab	P09237	MMP7	↓	PMID: 27802155
Vedolizumab	P14780	MMP9	↓	PMID: 27802155
Vedolizumab	P39900	MMP12	↓	PMID: 29730603
Vedolizumab	P08047	SP1	↓	PMID: 29730603
Vedolizumab	P19875	CXCL2	↓	PMID: 29730603
Vedolizumab	P19876	CXCL3	↓	PMID: 29730603
Vedolizumab	O43927	CXCL13	↓	PMID: 29730603
Vedolizumab	P25024	CXCR1	↓	PMID: 29730603
Vedolizumab	P25025	CXCR2	↓	PMID: 29730603
Vedolizumab	P32302	CXCR5	↓	PMID: 29730603
Vedolizumab	P51677	CCR3	↓	PMID: 29730603
Vedolizumab	P09919	CSF3	↓	PMID: 29730603
Vedolizumab	Q99062	CSF3R	↓	PMID: 29730603
Vedolizumab	P32927	CSF2RB	↓	PMID: 29730603
Vedolizumab	Q9NRD8	DUOX2	↓	PMID: 29730603
Vedolizumab	P14598	NCF1	↓	PMID: 29730603
Vedolizumab	Q99570	PI3	↓	PMID: 29730603
Vedolizumab	P15153	RAC2	↓	PMID: 29730603
Vedolizumab	Q9NP99	TREM1	↓	PMID: 29730603
Vedolizumab	O60603	TLR2	↓	PMID: 29730603
Vedolizumab	Q9Y2C9	TLR6	↓	PMID: 29730603
Vedolizumab	Q9HC29	NOD2	↓	PMID: 29730603
Vedolizumab	P21462	FPR1	↓	PMID: 29730603
Vedolizumab	O15553	MEFV	↓	PMID: 29730603
Vedolizumab	P41218	MNDA	↓	PMID: 29730603
Vedolizumab	Q53H76	PLA1A1	↓	PMID: 29730603
Vedolizumab	Q13291	SLAMF1	↓	PMID: 29730603
Vedolizumab	P36222	CHI3L1	↓	PMID: 29730603
Vedolizumab	Q16552	IL17A	↓	PMID: 29730603
Vedolizumab	Q9NPF7	IL23A	↓	PMID: 29730603
Vedolizumab	Q9HBE5	IL21R	↓	PMID: 33355506
Tofacitinib	Q92583	CCL17	↓	PMID: 33355506
Tofacitinib	P10147	CCL3	↓	PMID: 33355506
Tofacitinib	P13236	CCL4	↓	PMID: 33355506, PMID: 34624526
Tofacitinib	P02778	CXCL10	↓	PMID: 33355506
Tofacitinib	P01583	IL1a	↓	PMID: 29182760, PMID: 26608188
Tofacitinib	P05112	IL4	↓	PMID: 29182760, PMID: 26608188
Tofacitinib	P15248	IL9	↓	PMID: 34624526
Tofacitinib	P22301	IL10	↑	PMID: 34824210 ,PMID: 33165509
Tofacitinib	P29459	IL12A	↓	PMID: 34824210 ,PMID: 33165509
Tofacitinib	P29460	IL12B	↓	PMID: 33355506, PMID: 34824210
Tofacitinib	Q16552	IL17	↓	PMID: 34824210 ,PMID: 33165509
Tofacitinib	Q9NPF7	IL23A	↓	PMID: 34824210
Tofacitinib	Q14213	IL27B	↓	PMID: 33355506
Tofacitinib	P01374	LTA	↓	PMID: 34042156
Tofacitinib	O94778	AQP8	↑	PMID: 34042156
Tofacitinib	P36222	CHI3L1	↓	PMID: 34042156
Tofacitinib	P02461	COL3A1	↓	PMID: 36902522
Tofacitinib	P09919	CSF3	↓	PMID: 36902522
Tofacitinib	P04141	CSF2	↓	PMID: 34042156
Tofacitinib	P20718	GZMH	↓	PMID: 34042156
Tofacitinib	P19113	HDC	↓	PMID: 36902522
Tofacitinib	P01562	IFNA	↓	PMID: 36902522
Tofacitinib	P01574	IFNB	↓	PMID: 36902522
Tofacitinib	P05113	IL5	↓	PMID: 36902522
Upadacitinib	Q15046	SYK	↓	PMID: 34042156
Upadacitinib	P13725	OSM	↓	PMID: 34042156
Upadacitinib	P18509	ADCYAP1	↓	PMID: 36902522
Upadacitinib	P17252	PRKCA	↓	PMID: 34042156
Upadacitinib	P05109	S100A8	↓	PMID: 36902522
Upadacitinib	P52630	STAT2	↓	RINVOQ® (upadacitinib). U.S. Food and Drug Administration
Upadacitinib	P42229	STAT5A	↓	RINVOQ® (upadacitinib). U.S. Food and Drug Administration
Upadacitinib	P51692	STAT5B	↓	PMID: 34042156
Upadacitinib	Q9UL17	TBX21	↓	PMID: 34042156
Upadacitinib	P04216	THY1	↓	PMID: 36902522
Upadacitinib	O60603	TLR2	↓	PMID: 36902522
Upadacitinib	O15455	TLR3	↓	PMID: 36902522
Upadacitinib	O00206	TLR4	↓	PMID: 36902522
Upadacitinib	Q9NR96	TLR9	↓	PMID: 36902522
Upadacitinib	P10600	TGFB3	↓	PMID: 33355506, PMID: 2660818PMID: 33237566, PMID: 34824210 ,PMID: 34042156, PMID: 36902522
Upadacitinib	P01579	IFNG	↓	PMID: 29182760, PMID: 2660818PMID: 33237566, PMID: 36902522
Tofacitinib, Upadacitinib	P60568	IL2	↓	PMID: 29182760, PMID: 2660818PMID: 33237566, PMID: 36902522
Tofacitinib, Upadacitinib	P13232	IL7	↓	PMID: 29182760, PMID: 2660818PMID: 33237566, PMID: 36902522
Tofacitinib, Upadacitinib	P40933	IL15	↓	PMID: 29182760, PMID: 2660818PMID: 33237566, PMID: 36902522
Tofacitinib, Upadacitinib	Q9HBE4	IL21	↓	PMID: 34624526, PMID: 36902522
Tofacitinib, Upadacitinib	P01375	TNFA	↓	RINVOQ® (upadacitinib). U.S. Food and Drug Administration, PMID: 33355506, PMID: 27177233.
Tofacitinib, Upadacitinib	P40763	STAT3	↓	PMID: 33237566, PMID: 34824210 ,PMID: 33165509, PMID: 36902522
Tofacitinib, Upadacitinib, Filgotinib	P05231	IL6	↓	PMID: 33237566, PMID: 36902522,PMID: 35655783
Tofacitinib, Upadacitinib, Filgotinib	P42224	STAT1	↓	PMID: 27802155, PMID: 29730603, PMID: 30295781

## Sheet: S6. MoA interactions
Supplementary Table S6. Interactions represented in the mechanism of action. Bibliographical validation of interactions represented in the predicted mechanism of action of Vedolizumab plus JAKi in Crohn's Disease.
LINK	PROTNAME_A	UNIPROT_A	PROTNAME_B	UNIPROT_B	SIGN	REFERENCES
1	JAK2	O60674	MMP3	P08254	1	PMID: 36506076;
2	JAK2	O60674	MMP9	P14780	1	PMID: 36506076 PMID: 32829707;
3	JAK2	O60674	JAK1	P23458	1	PMID: 16286467; PMID: 21705455;PMID: 22973518
4	JAK2	O60674	TYK2	P29597	1	PMID: 26359499
5	JAK2	O60674	STAT3	P40763	1	PMID: 10851057;PMID: 17126560;PMID: 23406906;PMID: 30008722; PMID: 9030543; PMID: 25342631 ;
6	JAK2	O60674	MMP13	P45452	1	PMID: 21468922; PMID: 36506076; PMID: 21468922;
7	JAK2	O60674	STAT2	P52630	1	map04630 Jak-STAT signaling pathway PMID: 18835816
8	JAK2	O60674	STAT4	Q14765	1	PMID: 32203403; map04630 Jak-STAT signaling pathway;map04217 Necroptosis
9	JAK2	O60674	P55G	Q92569	1	PMID: 18705541 ; KEGG: hsa04151
10	EGFR	P00533	CADH1	P12830	-1	PMID: 24211838
11	MYC	P01106	TNFL6	P48023	1	PMID: 18955973; PMID: 18955973
12	TNFA	P01375	JAK2	O60674	1	PMID: 9510175
13	TNFA	P01375	IL6	P05231	1	PMID: 34638616
14	TNFA	P01375	EGR1	P18146	1	PMID: 20332214; PMID: 11689211
15	TNFA	P01375	NFKB1	P19838	1	PMID: 19181934;
16	TNFA	P01375	JAK1	P23458	1	PMID: 9510175
17	TNFA	P01375	TYK2	P29597	1	PMID: 9510175
18	TNFA	P01375	MADCA	Q13477	1	PMID: 24479980 PMID: 11481030;
19	TNFA	P01375	Crohn's Disease		1	PMID: 23305298; PMID: 27651792
20	IFNG	P01579	JAK2	O60674	1	PMID: 20592027
21	IFNG	P01579	EGFR	P00533	1	PMID: 12223352; PMID: 12223352 ; PMID: 17362940
22	IFNG	P01579	JAK1	P23458	1	PMID: 11032030;PMID: 12486817
23	IFNG	P01579	Crohn's Disease		1	PMID: 23305298; PMID: 27651792; PMID: 33119150
23	IFNG	P01579	Crohn's Disease		-1	PMID: 23305298; PMID: 27651792; PMID: 33119150
24	MMP1	P03956	MMP9	P14780	1	PMID: 19923455
25	MMP1	P03956	Crohn's Disease		1	PMID: 25416065
25	MMP1	P03956	Crohn's Disease		-1	PMID: 25416065
26	IL6	P05231	JAK2	O60674	1	PMID: 24418198
27	IL6	P05231	JAK1	P23458	1	PMID: 23333246; PMID: 24418198
28	IL6	P05231	Crohn's Disease		1	PMID: 28824915
29	MMP3	P08254	MMP1	P03956	1	PMID: 12010565
30	MMP3	P08254	MMP13	P45452	1	PMID: 35805035
31	MMP3	P08254	Crohn's Disease		1	PMID: 25416065
31	MMP3	P08254	Crohn's Disease		-1	PMID: 25416065
32	CADH1	P12830	Crohn's Disease		-1	PMID: 11408275
33	MMP9	P14780	Crohn's Disease		1	PMID: 28736729; PMID: 25416065
34	ITF2	P15884	Crohn's Disease		1	PMID: 29018451
34	ITF2	P15884	Crohn's Disease		-1	PMID: 29018451
35	EGR1	P18146	ITF2	P15884	1	PMID: 21743491
36	NFKB1	P19838	CADH1	P12830	-1	PMID: 20683022
37	NFKB1	P19838	TNFL6	P48023	1	PMID: 12655294 ; PMID: 16770006
38	NFKB1	P19838	Crohn's Disease		1	Am J Digest Dis 2014;1(2):84-96; www.ajdd.us /ISSN:2329-6992/AJDD0003262; Nuclear factor-kappaB in inflammatory bowel disease and colorectal cancer ; Sunjida Ahmed1,2, M Zahidunnabi Dewan1,2, Ruliang Xu1; PMID: 18479258
39	IL10	P22301	EGFR	P00533	1	PMID: 26956044
40	IL10	P22301	JAK1	P23458	1	PMID: 15500614
41	IL10	P22301	TYK2	P29597	1	PMID: 25004819
42	IL10	P22301	Crohn's Disease		-1	PMID: 28105308; PMID: 22236434
43	JAK1	P23458	JAK2	O60674	1	PMID: 28478401
44	JAK1	P23458	MMP1	P03956	1	PMID: 36506076 PMID: 32829707;
45	JAK1	P23458	TYK2	P29597	1	PMID: 36834806; PMID: 8702790
46	JAK1	P23458	STAT3	P40763	1	PMID: 11163768; PMID: 17908914; PMID: 11163768; PMID: 17908914; PMID: 11163768; PMID: 17908914; PMID: 11163768 hsa04630-Jak-STAT signaling pathway;
47	JAK1	P23458	STAT2	P52630	1	PMID: 24416652; PMID: 32203403
48	JAK1	P23458	STAT4	Q14765	1	PMID: 28637459;
49	JAK1	P23458	TBX21	Q9UL17	1	PMID: 15356135
50	IL12A	P29459	JAK2	O60674	1	PMID: 7528775
51	IL12A	P29459	IL12B	P29460	1	PMID: 26918147
52	IL12A	P29459	TYK2	P29597	1	PMID: 15546391 PMID: 10899108
53	IL12A	P29459	Crohn's Disease		1	PMID: 18791847; PMID: 30271076
54	IL12B	P29460	JAK2	O60674	1	PMID: 26918147
55	IL12B	P29460	IL12A	P29459	1	PMID: 26918147
56	IL12B	P29460	TYK2	P29597	1	PMID: 15546391 PMID: 10899108
57	IL12B	P29460	Crohn's Disease		1	PMID: 18791847; PMID: 30271076
58	TYK2	P29597	JAK2	O60674	1	PMID: 22820254
59	TYK2	P29597	IFNG	P01579	1	PMID: 17395783;
60	TYK2	P29597	IL10	P22301	1	PMID: 16751369
61	TYK2	P29597	JAK1	P23458	1	PMID: 36834806
62	TYK2	P29597	IL12A	P29459	1	PMID: 17395783;
63	TYK2	P29597	IL12B	P29460	1	PMID: 17395783;
64	TYK2	P29597	STAT3	P40763	1	KEGG: 04659; PMID: 24833526; PMID: 12360405 PMID: 25349176 PMID: 7543416; PMID: 12360405 map04630 Jak-STAT signaling pathway map04217 Necroptosis;
65	TYK2	P29597	STAT2	P52630	1	PMID: 8605877 PMID: 22520844 PMID: 21949722
66	TYK2	P29597	STAT4	Q14765	1	PMID: 28637459;
67	TYK2	P29597	IL27A	Q8NEV9	1	PMID: 24604832
68	STAT3	P40763	MYC	P01106	1	PMID: 24928963;
69	STAT3	P40763	HIF1A	Q16665	1	PMID: 18985005
70	STAT3	P40763	P63	Q9H3D4	1	PMID:26566817
71	STAT3	P40763	DNMT1	P26358	1	PMID: 16861352
71	STAT3	P40763	SALL4	Q9UJQ4	1	PMID: 19151334
71	STAT3	P40763	TWST1	Q15672	1	PMID: 18353781
72	MMP13	P45452	Crohn's Disease		1	PMID: 25416065
73	TNFL6	P48023	Crohn's Disease		1	PMID: 18791847; PMID: 26374830
74	CCR9	P51686	JAK2	O60674	1	PMID: 11278738
75	CCR9	P51686	MADCA	Q13477	1	PMID: 27016601
76	CCR9	P51686	Crohn's Disease		1	PMID: 28804488
77	JAK3	P52333	STAT3	P40763	1	Kegg: hsa04062-Chemokine signaling pathway, hsa04630-Jak-STAT signaling pathway ; PMID: 10037026,23689514;
78	JAK3	P52333	P55G	Q92569	1	PMID: 23797672;
79	STAT2	P52630	HDAC1	Q13547	1	PMID: 14645718
80	RAC1	P63000	NFKB1	P19838	1	Kegg: 05212-Pancreatic cancer ; PMID: 19487462; PMID: 11101877; PMID: 24877606; PMID: 24759106;
81	MADCA	Q13477	TNFA	P01375	1	PMID: 31215680
82	MADCA	Q13477	IFNG	P01579	1	PMID: 31215680
83	MADCA	Q13477	IL6	P05231	1	PMID: 31215680
84	MADCA	Q13477	CCR9	P51686	1	PMID: 36897929
85	MADCA	Q13477	RAC1	P63000	1	PMID: 14600256;
86	MADCA	Q13477	IL17	Q16552	1	PMID: 31215680;
87	MADCA	Q13477	Crohn's Disease		1	PMID: 29523023
88	HDAC1	Q13547	CADH1	P12830	-1	PMID: 22147512; PMID: 21685935
89	STAT4	Q14765	MYC	P01106	1	PMID: 10702306
90	IL17	Q16552	JAK2	O60674	1	PMID: 17982039; PMID: 35838944;
91	IL17	Q16552	TNFA	P01375	1	PMID: 33822846
92	IL17	Q16552	NFKB1	P19838	1	PMID: 33822846; PMID: 12477762
93	IL17	Q16552	JAK1	P23458	1	PMID: 17982039; PMID: 35838944;
94	IL17	Q16552	HIF1A	Q16665	1	PMID: 33822846
95	IL17	Q16552	Crohn's Disease		1	PMID: 26097717; PMID: 23114581; PMID: 29523023
96	HIF1A	Q16665	CADH1	P12830	-1	PMID: 22295844
97	IL27A	Q8NEV9	JAK2	O60674	1	PMID: 35579417;
98	IL27A	Q8NEV9	JAK1	P23458	1	PMID: 35579417
99	IL27A	Q8NEV9	TYK2	P29597	1	PMID: 18389480;
100	IL27A	Q8NEV9	Crohn's Disease		1	PMID: 16819502; PMID: 24797503
101	P63	Q9H3D4	ITF2	P15884	1	PMID: 22232078
102	TBX21	Q9UL17	IFNG	P01579	1	PMID: 28623086
103	TBX21	Q9UL17	Crohn's Disease		1	PMID: 21681604; PMID: 11994418
104	P55G	Q92569	HIF1A	Q16665	1	PMID: 18160990; PMID: 22144946; PMID: 18160990; PMID: 23590596
105	VEDOLIZUMAB + JAKi		JAK2	O60674	-1	Xeljanz: EPAR- Product Information. European Medicines Agency; XELJANZ® (tofacitinib). U.S. Food and Drug Administration
106	VEDOLIZUMAB + JAKi		JAK1	P23458	-1	Xeljanz: EPAR- Product Information. European Medicines Agency; XELJANZ® (tofacitinib). U.S. Food and Drug Administration
107	VEDOLIZUMAB + JAKi		TYK2	P29597	-1	Xeljanz: EPAR- Product Information. European Medicines Agency; XELJANZ® (tofacitinib). U.S. Food and Drug Administration
108	VEDOLIZUMAB + JAKi		JAK3	P52333	-1	Xeljanz: EPAR- Product Information. European Medicines Agency; XELJANZ® (tofacitinib). U.S. Food and Drug Administration
109	VEDOLIZUMAB + JAKi		MADCA	Q13477	-1
110	VEDOLIZUMAB + JAKi		ITA4	P13612	-1	Vedolizumab. U.S. Food and Drug Administration; Entyvio: EPAR- Product information. European Medicines Agency.
110	VEDOLIZUMAB + JAKi		ITB7	P26010	-1	Vedolizumab. U.S. Food and Drug Administration; Entyvio: EPAR- Product information. European Medicines Agency.
111	ITA4	P13612	MADCA	Q13477	1	PMID: 7687523
111	ITB7	P26010	MADCA	Q13477	1	PMID: 7687523
112	ITA4	P13612	Crohn's Disease		1	PMID: 24717354 PMID: 28221249
112	ITB7	P26010	Crohn's Disease		1	PMID: 24717354
113	DNMT1	P26358	CADH1	P12830	-1	PMID: 21846773
113	SALL4	Q9UJQ4	CADH1	P12830	-1	PMID: 23954296
113	TWST1	Q15672	CADH1	P12830	-1	PMID: 21796367
